# Supplementary material for: Anthropometric Measurements and Admission Parameters as Predictors of Acute Respiratory Distress Syndrome in Hospitalized COVID-19 Patients
Source: Biomedicines. 2023 Apr 18;11(4):1199. doi: 10.3390/biomedicines11041199 (PMC10135448; doi:10.3390/biomedicines11041199)
Supplement: Supplementary file 1 [file biomedicines-11-01199-s001.zip]

Archive with 1 entries (1 files):
- biomedicines-2279979-supplementary.pdf
